# Supplementary material for: Physical Activity during Preconception Impacts Some Maternal Outcomes—A Cross-Sectional Study on a Population of Polish Women
Source: Int J Environ Res Public Health. 2023 Feb 17;20(4):3581. doi: 10.3390/ijerph20043581 (PMC9962747; doi:10.3390/ijerph20043581)
Supplement: Supplementary file 1 [file ijerph-20-03581-s001.zip]

Archive with 1 entries (1 files):
- ijerph-2106624-supplementary.pdf
